# Supplementary material for: Genome-Wide Identification of Powdery Mildew Responsive Long Non-Coding RNAs in Cucurbita pepo
Source: Front Genet. 2022 Jul 1;13:933022. doi: 10.3389/fgene.2022.933022 (PMC9283782; doi:10.3389/fgene.2022.933022)
Supplement: Supplementary file 10 [file Table5.XLSX]

## Sheet: Sheet1
Table S5 PM-responsive lncRNAs in PR
lncRNA_id	PR_0 hpi_FPKM (average)	PR_24 hpi_FPKM (average)	log2FC(24 hpi/0 hpi)	p-value	FDR	UP/DOWN regulate
MSTRG.12598.13	0	0.76112	6.73346	6.14433e-13	8.31178e-10	UP
MSTRG.12598.12	1.94414	0.0743827	-3.99865	2.2435e-10	1.51616e-07	DOWN
MSTRG.5570.12	1.54269	0.0106437	-5.28622	7.21676e-09	3.25793e-06	DOWN
MSTRG.19220.3	23.5245	3.36424	-2.37044	1.40832e-08	4.77183e-06	DOWN
MSTRG.27655.1	1.38116	0	-5.39903	8.46791e-08	2.29318e-05	DOWN
MSTRG.30960.2	0.00966233	0.591856	4.75826	1.41942e-07	3.20378e-05	UP
MSTRG.10299.4	2.51203	0.095937	-3.74292	3.03329e-07	5.85963e-05	DOWN
MSTRG.28022.1	0.014009	1.04054	4.77294	7.30974e-07	0.000123695	UP
MSTRG.1322.1	0.937404	0.0644367	-3.06071	7.42095e-06	0.00103694	DOWN
MSTRG.10000.4	1.02422	0	-4.69994	7.6585e-06	0.00103694	DOWN
MSTRG.3973.3	0.514358	0	-4.61019	9.44557e-06	0.00116296	DOWN
MSTRG.4086.3	0.317215	1.88624	2.69519	1.48054e-05	0.00166958	UP
MSTRG.17438.3	0.325092	0	-4.52804	1.64182e-05	0.00170776	DOWN
MSTRG.14233.4	0.443297	0.007482	-4.04293	4.15589e-05	0.00402245	DOWN
MSTRG.481.1	1.02264	0	-4.27357	6.86453e-05	0.00619097	DOWN
MSTRG.4176.3	0	0.606789	4.40867	7.61216e-05	0.00643858	UP
MSTRG.24797.4	3.02996	0.495794	-2.1435	8.57277e-05	0.00682429	DOWN
MSTRG.10461.7	0.242425	0	-4.08514	0.000137189	0.0103175	DOWN
MSTRG.18057.6	0.556107	0	-4.05823	0.000204039	0.0145373	DOWN
MSTRG.28024.2	0.090759	4.04458	3.79658	0.000243721	0.0164964	UP
MSTRG.821.1	0.885541	0	-3.97735	0.000307035	0.0197922	DOWN
MSTRG.5734.2	0.761507	0	-3.88579	0.000337299	0.0207548	DOWN
MSTRG.20701.8	2.52042	0.416499	-2.0422	0.000684297	0.0402756	DOWN
MSTRG.22439.2	0.23982	0	-3.72747	0.000753658	0.0425098	DOWN
MSTRG.2074.1	0.364384	0.00886267	-3.10338	0.00089165	0.0468609	DOWN
MSTRG.8947.8	3.37141	9.57034	1.72849	0.000925431	0.0468609	UP
MSTRG.6555.1	0.512989	0.007971	-3.48239	0.000938067	0.0468609	DOWN
MSTRG.58.1	0.0190877	0.406738	3.35456	0.000969266	0.0468609	UP
MSTRG.30997.1	0	0.676953	3.63548	0.00107454	0.0477903	UP
MSTRG.16628.19	2.37674	0.192775	-2.73435	0.00108272	0.0477903	DOWN
MSTRG.23800.1	0.456759	0	-3.62388	0.00109553	0.0477903	DOWN
MSTRG.9402.4	0	0.372714	3.61315	0.0011297	0.0477903	UP
MSTRG.20234.1	0.014991	0.462425	3.28748	0.00131388	0.0538972	UP
MSTRG.28915.5	0.266368	0	-3.54882	0.00135773	0.0540579	DOWN
MSTRG.6237.1	0.289874	0	-3.52132	0.00151064	0.0584278	DOWN
MSTRG.16109.1	0	0.344262	3.52425	0.00164615	0.0619003	UP
MSTRG.23642.9	1.36394	2.67654	1.24934	0.00178262	0.0652204	UP
MSTRG.18420.5	0.274611	0	-3.37817	0.00259963	0.0915903	DOWN
MSTRG.2197.1	0.800116	2.32556	1.74624	0.00263869	0.0915903	UP
MSTRG.5487.1	0.371355	0	-3.29808	0.00325583	0.110186	DOWN
MSTRG.23109.2	0.363004	0.919743	1.54671	0.00345771	0.114164	UP
MSTRG.8419.4	0.295767	0	-3.25135	0.00380208	0.120443	DOWN
MSTRG.24324.22	176.99	18.7377	-2.42764	0.00382582	0.120443	DOWN
MSTRG.21010.7	3.76114	0.528346	-2.20541	0.00427309	0.127112	DOWN
MSTRG.20601.1	3.17853	6.52637	1.30256	0.00430085	0.127112	UP
MSTRG.10831.3	2.52028	0.547688	-1.71592	0.00439686	0.127112	DOWN
MSTRG.26803.12	0.174772	0.744663	2.14834	0.00441324	0.127112	UP
MSTRG.12356.1	1.22281	3.22445	1.60093	0.00463432	0.130698	UP
MSTRG.226.3	51.3992	3.33333e-07	-3.23251	0.0054885	0.151629	DOWN
MSTRG.1770.4	0.125707	0	-3.13961	0.00568055	0.153796	DOWN
MSTRG.4018.1	0.359942	0	-3.11321	0.00593856	0.154774	DOWN
MSTRG.27437.12	0.41327	0.021101	-2.68983	0.00598545	0.154774	DOWN
MSTRG.6170.1	0.487345	0	-3.10249	0.00630927	0.154774	DOWN
MSTRG.6508.1	0.335216	0	-3.10332	0.00642839	0.154774	DOWN
MSTRG.17767.16	0.322837	0	-3.10332	0.00642839	0.154774	DOWN
MSTRG.21448.1	0	0.237449	3.11358	0.00653912	0.154774	UP
MSTRG.12018.1	0.294103	0	-3.10418	0.00657098	0.154774	DOWN
MSTRG.16628.5	1.74606	0.303886	-1.95848	0.00676027	0.154774	DOWN
MSTRG.17555.8	0.256333	0	-3.06643	0.00680707	0.154774	DOWN
MSTRG.14646.4	1.95302	0.325238	-1.92829	0.0069268	0.154774	DOWN
MSTRG.21861.3	0.378602	0.776281	1.30228	0.00732975	0.154774	UP
MSTRG.6617.1	0	0.407348	3.07521	0.00735771	0.154774	UP
MSTRG.2360.2	0.00789433	0.750207	3.04812	0.00758795	0.154774	UP
MSTRG.21010.10	5.93596	0.836588	-2.15274	0.00771175	0.154774	DOWN
MSTRG.10774.1	11.2061	2.31748	-1.75509	0.00776003	0.154774	DOWN
MSTRG.3542.2	1.18977	0.203805	-1.89879	0.007761	0.154774	DOWN
MSTRG.30479.1	0.103734	0.591259	2.3046	0.00784467	0.154774	UP
MSTRG.15077.1	0.0677793	0.62532	2.62618	0.00799295	0.154774	UP
MSTRG.9197.3	0.0861147	0.592072	2.39553	0.00810688	0.154774	UP
MSTRG.22.13	0.23862	0	-3.01076	0.00821539	0.154774	DOWN
MSTRG.31117.1	0.492222	0	-3.00877	0.00821668	0.154774	DOWN
MSTRG.16628.3	1.34863	0.213404	-1.98421	0.00823197	0.154774	DOWN
MSTRG.608.2	1.67492	0.348233	-1.71408	0.00884881	0.164092	DOWN
MSTRG.15099.1	0.480978	0	-2.97492	0.00927408	0.169654	DOWN
MSTRG.1796.4	0.217871	0	-2.97314	0.00969239	0.174943	DOWN
MSTRG.18273.17	0.336655	0.82557	1.46551	0.0100687	0.179344	UP
MSTRG.19654.1	6.08954	1.37548	-1.65702	0.0110885	0.189988	DOWN
MSTRG.7190.3	0.0628123	0.209323	1.7704	0.011143	0.189988	UP
MSTRG.24324.23	1536.22	7.12105	-2.95459	0.0111563	0.189988	DOWN
MSTRG.616.3	0.878958	0.0725837	-2.46096	0.0112986	0.189988	DOWN
MSTRG.30999.1	0.336923	0.015845	-2.67483	0.0114979	0.189988	DOWN
MSTRG.654.2	0.704725	2.98957	2.04836	0.0115084	0.189988	UP
MSTRG.10512.2	0.206845	0	-2.87473	0.0121744	0.198562	DOWN
MSTRG.21455.1	0.190147	0	-2.86191	0.01242	0.200156	DOWN
MSTRG.15566.4	0.428774	1.14148	1.62183	0.0126703	0.201787	UP
MSTRG.30158.1	0.268616	0	-2.86305	0.0129356	0.201923	DOWN
MSTRG.17429.3	0.0497207	0.505115	2.48767	0.0130068	0.201923	UP
MSTRG.4.1	0.278293	0	-2.85966	0.0131263	0.201923	DOWN
MSTRG.938.2	0.889318	0.0484597	-2.5604	0.0136275	0.207278	DOWN
MSTRG.18687.1	0.254804	0	-2.818	0.0140571	0.211436	DOWN
MSTRG.967.1	3.72633	0.953641	-1.45701	0.0146407	0.216655	DOWN
MSTRG.22219.11	1.5132	0.37538	-1.51953	0.0147393	0.216655	DOWN
MSTRG.26590.10	0.262859	0	-2.79198	0.0150089	0.216655	DOWN
MSTRG.17821.8	0.0206507	0.19148	2.50072	0.0151914	0.216655	UP
MSTRG.26722.1	0.115427	0.690737	2.13491	0.0155659	0.219497	UP
MSTRG.20960.1	0	0.252107	2.75436	0.0173764	0.242501	UP
MSTRG.8211.5	0.283326	0	-2.72745	0.0179056	0.247337	DOWN
MSTRG.7658.2	0.013503	0.347559	2.61963	0.0194763	0.264151	UP
MSTRG.12848.1	0.785254	1.83241	1.41934	0.0195179	0.264151	UP
MSTRG.29156.14	0.678686	1.61715	1.46342	0.0197082	0.264151	UP
MSTRG.12060.1	0.258642	0	-2.68809	0.0201672	0.267653	DOWN
MSTRG.16628.16	1.1472	0.187592	-1.88399	0.0207151	0.270684	DOWN
MSTRG.8947.5	0.37564	0.0256297	-2.30237	0.0207955	0.270684	DOWN
MSTRG.16965.1	3.26103	0.912389	-1.43281	0.0212806	0.274359	DOWN
MSTRG.22404.2	1.90451	0.557987	-1.33731	0.0219062	0.279761	DOWN
MSTRG.14150.1	0.327225	0	-2.65551	0.0222305	0.281249	DOWN
MSTRG.3470.9	1.47491	0.347817	-1.54147	0.0228926	0.28598	DOWN
MSTRG.19620.4	1.07002	0.073512	-2.37726	0.0230269	0.28598	DOWN
MSTRG.5.7	0.621448	0.0744297	-2.09541	0.0232408	0.286011	DOWN
MSTRG.445.1	1.6311	0.507504	-1.2576	0.0238942	0.288821	DOWN
MSTRG.686.1	0.804797	0.0610183	-2.27157	0.0238958	0.288821	DOWN
MSTRG.14409.16	1.24804	2.3754	1.19633	0.0256785	0.307048	UP
MSTRG.14976.1	1.75904	0.529669	-1.28208	0.0258575	0.307048	DOWN
MSTRG.1111.1	0.616553	0	-2.57705	0.0268139	0.313461	DOWN
MSTRG.19354.2	0.251556	0.010239	-2.06885	0.0268606	0.313461	DOWN
MSTRG.25922.1	0.486166	1.114	1.37987	0.027134	0.313945	UP
MSTRG.1537.3	0.481519	0.0245477	-2.38432	0.0275957	0.316581	DOWN
MSTRG.24598.1	1.53365	0.461354	-1.27379	0.0279603	0.318068	DOWN
MSTRG.8549.1	0.23827	0.655285	1.55527	0.0285123	0.321645	UP
MSTRG.8696.2	0.0408553	0.289248	2.26622	0.0288931	0.322366	UP
MSTRG.441.1	1.78684	0.62351	-1.09738	0.0297805	0.32718	DOWN
MSTRG.5069.1	0.25371	0.0112203	-2.37211	0.0301388	0.32718	DOWN
MSTRG.11047.3	0.870344	0.110282	-2.0028	0.0316874	0.340441	DOWN
MSTRG.16555.1	0.235723	0	-2.48374	0.032128	0.341765	DOWN
MSTRG.17469.1	0.154955	0.441566	1.55947	0.0323156	0.341765	UP
MSTRG.144.1	0.263807	0.020579	-2.23816	0.0335217	0.351773	DOWN
MSTRG.23801.1	0.406885	0.0517307	-1.92534	0.0343732	0.354646	DOWN
MSTRG.17078.7	0.619475	0.05722	-2.17601	0.0345147	0.354646	DOWN
MSTRG.14736.1	0.213392	0	-2.44759	0.0349252	0.354646	DOWN
MSTRG.25916.1	0.815937	0.118181	-1.93066	0.0351033	0.354646	DOWN
MSTRG.1264.1	0.682081	0.025766	-2.31684	0.0351055	0.354646	DOWN
MSTRG.14966.4	0.524379	1.37521	1.51777	0.0355511	0.355774	UP
MSTRG.29000.9	0.671214	0.0623143	-2.15118	0.0357427	0.355774	DOWN
MSTRG.16105.11	0.740669	0.0794843	-2.1296	0.0367428	0.363059	DOWN
MSTRG.13325.1	0.391002	0.020817	-2.19716	0.0375476	0.368323	DOWN
MSTRG.27083.2	0.00422333	0.0865877	2.37086	0.0398729	0.388319	UP
MSTRG.17932.18	0.535182	0.0565653	-2.05276	0.0422576	0.408604	DOWN
MSTRG.30302.1	0.208444	0	-2.34532	0.0437488	0.420022	DOWN
MSTRG.6005.2	0.221105	0.506431	1.31177	0.0452302	0.429365	UP
MSTRG.27378.1	0.186577	0.479113	1.47994	0.0455526	0.429365	UP
MSTRG.30383.1	0.913101	0.137418	-1.82699	0.045924	0.429365	DOWN
MSTRG.22189.3	0.509304	1.55231	1.64325	0.0459906	0.429365	UP
MSTRG.643.6	0.808834	0.255201	-1.18533	0.0465585	0.43169	DOWN
MSTRG.15344.1	1.85614	0.413059	-1.53456	0.0468961	0.431862	DOWN
MSTRG.14356.1	0.294437	0	-2.29347	0.0490365	0.446349	DOWN
MSTRG.433.13	1.6607	0.168506	-2.05603	0.0491287	0.446349	DOWN
